# Supplementary material for: Gut Microbiome Composition in Dystonia Patients
Source: Int J Mol Sci. 2023 Jan 25;24(3):2383. doi: 10.3390/ijms24032383 (PMC9916458; doi:10.3390/ijms24032383)
Supplement: Supplementary file 1 [file ijms-24-02383-s001.zip]

Archive with 1 entries (1 files):
- ijms-2141766-supplementary.pdf
